# Supplementary material for: Computational analysis of pathogen-borne metallo β-lactamases reveals discriminating structural features between B1 types
Source: BMC Res Notes. 2012 Feb 14;5:96. doi: 10.1186/1756-0500-5-96 (PMC3293060; doi:10.1186/1756-0500-5-96)
Supplement: Additional file 1 — MBL_library.csv--(Comma-seprated values file) Enumeration of MBL folds comprising the comparative analysis library. This file contains a list of all structures included in the described MBL library (see 2.1), as well as their type classification. [file 1756-0500-5-96-S1.CSV]

pdb	class
1a7t_A	ccrA
1bmc_A	BcII
1bmi_B	ccrA
1ddk_A	IMP-1
1dxk_A	BcII
1e5d_A	ROO
1hlk_A	ccrA
1jje_B	IMP-1
1jjt_A	IMP-1
1k07_A	FEZ-1
1ko2_A	VIM-2
1ko3_A	VIM-2
1l9y_A	FEZ-1
1m2x_A	BlaB
1mqo_A	BcII
1p9e_A	MP-hydrolase
1qh5_A	Glyoxylase
1sml_A	L1
1vme_A	Flavoprotein
1wuo_A	IMP-1
1wup_A	IMP-1
1x8h_A	CphA
1xm8_A	Glyoxalase
1ycg_A	FprA
1znb_B	ccrA
2a7m_A	Hydrolase
2az4_B	MBL-like
2bfl_B	BcII
2bg7_B	BcII
2br6_A	Lactonase
2cfu_A	SDSA1
2cg3_A	SDSA1
2fhx_A	SPM-1
2gcu_A	MBL-like
2gmn_A	BJP-1
2nyp_A	BcII
2nze_B	BcII
2nzf_A	BcII
2obw_A	Glyoxalase
2ohh_A	FprA
2p18_A	Glyoxalase
2p97_A	Hydrolase
2q0i_A	PqsE
2q0j_A	PqsE
2q9u_A	FDP
2qds_A	CphA
2qin_C	L1
2qjs_A	L1
2r2d_A	AiiB
2uyx_A	BcII
2vw8_A	PqsE
2whg_A	VIM-4
2xf4_A	Glyoxalase
2y87_A	VIM-7
2y8b_A	VIM-7
2yz3_A	VIM-2
2zo4_A	MBL-like
2zwr_B	MBL-like
3adr_A	MBL-like
3aj0_A	Lactonase
3aj3_A	Lactonase
3dh8_A	PqsE
3dha_A	Lactonase
3esh_A	Hydrolase
3fcz_A	BcII
3hnn_A	Flavoprotein
3i14_A	BcII
3iog_A	CphA
3kns_A	BcII
3l6n_A	IND-7
3m8t_A	BJP-1
3q6v_A	Sfh-I
3q6x_A	NDM-1
3r2u_A	MBL-like
3rkj_A	NDM-1
3rkk_A	NDM-1
3s0z_A	NDM-1
3sbl_A	NDM-1
3sfp_A	NDM-1
3spu_B	NDM-1
3srx_A	NDM-1
3zr9_A	NDM-1
4znb_A	ccrA
