# Supplementary material for: Computational analysis of pathogen-borne metallo β-lactamases reveals discriminating structural features between B1 types
Source: BMC Res Notes. 2012 Feb 14;5:96. doi: 10.1186/1756-0500-5-96 (PMC3293060; doi:10.1186/1756-0500-5-96)
Supplement: Additional file 3 — B1_MBL_active_site_measurements.csv--(Comma-separated values file) Measurements for active sites of selected MBLs. Each row-wise record of this file contains information regarding the active site of the PDB entry noted in the first column. This data includes: the B1 type, the area and volume of the active site (as estimated by CASTp), an indicator variable associated with the presence of a bound ligand in the active site (1 for a present ligand, 0 otherwise), and the measured metal ion distances for di-zinc MBLs (cases where one or less metal ions are present is designated by a dash). [file 1756-0500-5-96-S3.CSV]

pdb	type	area	volume	has_ligand	zn_dist
1a7t_A	ccra	245.2	286.1	1	3.485
1a8t_A	ccra	281.8	357.2	1	2.844
1dd6_A	imp	416.4	580.3	1	3.601
1ddk_A	imp	593.5	1017.7	0	3.287
1hlk_A	ccra	325.2	354.3	1	3.335
1jje_A	imp	188.9	280.2	1	3.558
1jjt_A	imp	187.0	265.7	1	3.573
1ko2_A	vim	667.9	1046.4	0	-
1ko3_A	vim	450.5	693.2	0	4.197
1vgn_A	imp	410.7	677.6	1	3.759
1wuo_A	imp	444.8	600.0	0	-
1wup_A	imp	411.3	748.9	0	3.549
1znb_B	ccra	333.5	392.5	0	3.457
2bmi_B	ccra	386.1	511.7	0	3.474
2doo_A	imp	385.0	636.6	1	3.708
2whg_A	vim	269.8	297.1	0	3.848
2wrs_A	vim	350.3	428.0	0	-
2yz3_A	vim	493.3	628.2	1	3.763
3q6x_A	ndm	387.4	683.6	1	4.585
3rkj_A	ndm	359.1	525.4	0	-
3rkk_A	ndm	355.8	511.9	0	-
3s0z_A	ndm	487.6	640.9	0	3.104
3sbl_A	ndm	287.3	545.7	0	-
3sfp_A	ndm	479.4	1132.9	0	-
3srx_A	ndm	238.5	431.5	0	3.396
3spu_A	ndm	313.1	575.8	0.0	3.836
3zr9_A	ndm	152.0	299.6	0	3.643
1bmc_A	b1	148.8	225.3	0	-
1dxk_A	b1	316.1	406.5	0	-
1m2x_A	b1	413.5	450.4	1	3.697
1mqo_A	b1	462.7	787.4	0	4.216
2bfl_B	b1	150.1	249.0	0	4.157
2bg7_B	b1	680.0	708.4	0	-
2fhx_A	b1	396.9	416.2	0	-
2nyp_A	b1	223.3	349.1	0	4.731
2nze_B	b1	320.8	392.4	0	-
2nzf_A	b1	422.0	399.4	0	-
3fcz_A	b1	130.6	228.7	0	3.394
3i14_A	b1	228.0	332.2	0	-
3kns_A	b1	142.5	138.2	0	4.513
3l6n_A	b1	519.3	845.0	0	3.637
