# Supplementary material for: Computational analysis of pathogen-borne metallo β-lactamases reveals discriminating structural features between B1 types
Source: BMC Res Notes. 2012 Feb 14;5:96. doi: 10.1186/1756-0500-5-96 (PMC3293060; doi:10.1186/1756-0500-5-96)
Supplement: Additional file 4 — 3q6x_A_StralSV_w90_5.txt--(Text file) StralSV output for NDM-1 structure 3q6x_A. This file contains the raw output of the StralSV algorithm run on 3q6x_A using the entire PDB (release 2011/08/02). The header of the file contains structural matches (by region) of various PDB templates to NDM-1, followed by the annotations of the templates. The main body of the file consists of the StralSV output profile, where the first data column is the amino acid; the second column is the position of that amino acid in the profile (starting at 1); the third column is the position of the amino acid in the sequence itself; the fourth column denotes the rank of the amino acid present relative to the structural match profile; the fifth column indicates the percentage of matched structures which have an exact residue-residue correspondence to present amino acid; columns six, seven and eight are the percentages of matched structures which contain the most prevalent, second-most prevalent and third-most prevalent residues, respectively; columns nine and ten are the fraction and number of structural hits; the eleventh column is the StralSV profile itself, sorted by the frequency of the amino acid occupying the position to which the present amino acid aligns; the following columns are indicators for various amino acid categories (see header) and unused measures of conservation. [file 1756-0500-5-96-S4.TXT]

Range: 1_90       Number_of_templates:   401 
LSV_R: 1_90       3q6x_B      100.00  100.00   GO:-  EC:-  SCOP:-  CATH:-
LSV_R: 1_90       1ko3_A       78.39   42.47   GO:0016787  EC:-  SCOP:d.157.1.1  CATH:3.60.15.10.2
LSV_R: 1_90       2whg_B       77.17   42.86   GO:0016787  EC:-  SCOP:-  CATH:-
LSV_R: 1_90       1bmi_B       83.12   26.92   GO:-  EC:-  SCOP:-  CATH:3.60.15.10.10
LSV_R: 1_90       2bmi_B       83.04   26.92   GO:0008270:0008800:0016787:0017001:0046677:0046872  EC:3.5.2.6  SCOP:d.157.1.1  CATH:3.60.15.10.10
LSV_R: 1_90       3bc2_A       75.80   28.17   GO:0008270:0008800:0016787:0017001:0046677:0046872  EC:3.5.2.6  SCOP:d.157.1.1  CATH:3.60.15.10.2
LSV_R: 1_90       3rkj_B       81.00  100.00   GO:-  EC:-  SCOP:-  CATH:-

Range: 24_113     Number_of_templates:   752 
LSV_R: 24_113     2whg_A       95.52   51.14   GO:0016787  EC:-  SCOP:-  CATH:-
LSV_R: 24_113     3q6x_B      100.00  100.00   GO:-  EC:-  SCOP:-  CATH:-
LSV_R: 24_113     1ko3_A       96.34   50.56   GO:0016787  EC:-  SCOP:d.157.1.1  CATH:3.60.15.10.2
LSV_R: 24_113     2yz3_B       95.10   50.57   GO:0016787  EC:-  SCOP:d.157.1.1  CATH:3.60.15.10.2
LSV_R: 24_113     1bmi_B       96.43   33.33   GO:-  EC:-  SCOP:-  CATH:3.60.15.10.10
LSV_R: 24_113     2bmi_B       96.34   33.33   GO:0008270:0008800:0016787:0017001:0046677:0046872  EC:3.5.2.6  SCOP:d.157.1.1  CATH:3.60.15.10.10
LSV_R: 24_113     3rkj_B       99.26  100.00   GO:-  EC:-  SCOP:-  CATH:-
LSV_R: 24_113     2nze_B       91.53   34.52   GO:0008270:0008800:0016787:0017001:0046677:0046872  EC:3.5.2.6  SCOP:-  CATH:3.60.15.10.2

Range: 47_136     Number_of_templates:  1329 
LSV_R: 47_136     3q6x_B      100.00  100.00   GO:-  EC:-  SCOP:-  CATH:-
LSV_R: 47_136     1ko3_A       97.08   50.00   GO:0016787  EC:-  SCOP:d.157.1.1  CATH:3.60.15.10.2
LSV_R: 47_136     2yz3_B       96.40   50.00   GO:0016787  EC:-  SCOP:d.157.1.1  CATH:3.60.15.10.2
LSV_R: 47_136     2bga_A       95.16   28.41   GO:0008270:0008800:0016787:0017001:0046677:0046872  EC:3.5.2.6  SCOP:-  CATH:3.60.15.10.2
LSV_R: 47_136     2wrs_B       96.63   50.00   GO:0016787  EC:-  SCOP:-  CATH:-
LSV_R: 47_136     3rkj_B       99.83  100.00   GO:-  EC:-  SCOP:-  CATH:-
LSV_R: 47_136     1znb_B       95.08   30.68   GO:0008270:0008800:0016787:0017001:0046677:0046872  EC:3.5.2.6  SCOP:d.157.1.1  CATH:3.60.15.10.10
LSV_R: 47_136     2znb_B       94.76   30.68   GO:0008270:0008800:0016787:0017001:0046677:0046872  EC:3.5.2.6  SCOP:d.157.1.1  CATH:3.60.15.10.10

Range: 70_159     Number_of_templates:   468 
LSV_R: 70_159     2whg_A       89.06   47.56   GO:0016787  EC:-  SCOP:-  CATH:-
LSV_R: 70_159     3q6x_B      100.00  100.00   GO:-  EC:-  SCOP:-  CATH:-
LSV_R: 70_159     1ko3_A       88.98   47.56   GO:0016787  EC:-  SCOP:d.157.1.1  CATH:3.60.15.10.2
LSV_R: 70_159     2yz3_B       88.68   47.56   GO:0016787  EC:-  SCOP:d.157.1.1  CATH:3.60.15.10.2
LSV_R: 70_159     1vgn_A       85.00   31.65   GO:0008270:0008800:0016787:0017001:0046677:0046872  EC:3.5.2.6  SCOP:d.157.1.1  CATH:3.60.15.10.11
LSV_R: 70_159     2wrs_A       88.55   47.56   GO:0016787  EC:-  SCOP:-  CATH:-
LSV_R: 70_159     3rkj_B       99.83  100.00   GO:-  EC:-  SCOP:-  CATH:-
LSV_R: 70_159     1znb_B       85.95   28.05   GO:0008270:0008800:0016787:0017001:0046677:0046872  EC:3.5.2.6  SCOP:d.157.1.1  CATH:3.60.15.10.10
LSV_R: 70_159     2doo_B       83.93   31.65   GO:0008270:0008800:0016787:0017001:0046677:0046872  EC:3.5.2.6  SCOP:d.157.1.1  CATH:-

Range: 93_182     Number_of_templates:   364 
LSV_R: 93_182     3q6x_B      100.00  100.00   GO:-  EC:-  SCOP:-  CATH:-
LSV_R: 93_182     1ko3_A       89.13   43.37   GO:0016787  EC:-  SCOP:d.157.1.1  CATH:3.60.15.10.2
LSV_R: 93_182     2yz3_B       88.64   43.90   GO:0016787  EC:-  SCOP:d.157.1.1  CATH:3.60.15.10.2
LSV_R: 93_182     1vgn_A       86.79   43.75   GO:0008270:0008800:0016787:0017001:0046677:0046872  EC:3.5.2.6  SCOP:d.157.1.1  CATH:3.60.15.10.11
LSV_R: 93_182     3rkj_B       99.56  100.00   GO:-  EC:-  SCOP:-  CATH:-
LSV_R: 93_182     2doo_B       86.26   43.75   GO:0008270:0008800:0016787:0017001:0046677:0046872  EC:3.5.2.6  SCOP:d.157.1.1  CATH:-

Range: 116_205    Number_of_templates:   248 
LSV_R: 116_205    3q6x_B      100.00  100.00   GO:-  EC:-  SCOP:-  CATH:-
LSV_R: 116_205    2yz3_A       87.07   36.14   GO:0016787  EC:-  SCOP:d.157.1.1  CATH:3.60.15.10.2
LSV_R: 116_205    1dd6_B       82.98   45.45   GO:0008270:0008800:0016787:0017001:0046677:0046872  EC:3.5.2.6  SCOP:d.157.1.1  CATH:3.60.15.10.11
LSV_R: 116_205    2bmi_B       85.11   35.37   GO:0008270:0008800:0016787:0017001:0046677:0046872  EC:3.5.2.6  SCOP:d.157.1.1  CATH:3.60.15.10.10
LSV_R: 116_205    2wrs_A       87.31   35.37   GO:0016787  EC:-  SCOP:-  CATH:-
LSV_R: 116_205    3rkj_B       99.47  100.00   GO:-  EC:-  SCOP:-  CATH:-
LSV_R: 116_205    1jje_A       82.90   45.45   GO:0008270:0008800:0016787:0017001  EC:3.5.2.6  SCOP:d.157.1.1  CATH:3.60.15.10.11
LSV_R: 116_205    1jjt_A       82.72   45.45   GO:0008270:0008800:0016787:0017001  EC:-  SCOP:d.157.1.1  CATH:3.60.15.10.11

Range: 139_228    Number_of_templates:   268 
LSV_R: 139_228    3q6x_B      100.00  100.00   GO:-  EC:-  SCOP:-  CATH:-
LSV_R: 139_228    2whg_B       90.44   29.41   GO:0016787  EC:-  SCOP:-  CATH:-
LSV_R: 139_228    1dd6_B       87.06   43.21   GO:0008270:0008800:0016787:0017001:0046677:0046872  EC:3.5.2.6  SCOP:d.157.1.1  CATH:3.60.15.10.11
LSV_R: 139_228    1ddk_A       86.78   44.44   GO:0008270:0008800:0016787:0017001  EC:-  SCOP:d.157.1.1  CATH:3.60.15.10.11
LSV_R: 139_228    3rkj_B       99.56  100.00   GO:-  EC:-  SCOP:-  CATH:-
LSV_R: 139_228    2znb_B       90.25   34.88   GO:0008270:0008800:0016787:0017001:0046677:0046872  EC:3.5.2.6  SCOP:d.157.1.1  CATH:3.60.15.10.10
LSV_R: 139_228    2doo_B       86.95   43.21   GO:0008270:0008800:0016787:0017001:0046677:0046872  EC:3.5.2.6  SCOP:d.157.1.1  CATH:-

Range: 152_241    Number_of_templates:   259 
LSV_R: 152_241    4znb_A       95.89   33.33   GO:0008270:0008800:0016787:0017001:0046677:0046872  EC:3.5.2.6  SCOP:d.157.1.1  CATH:3.60.15.10.10
LSV_R: 152_241    3q6x_B      100.00  100.00   GO:-  EC:-  SCOP:-  CATH:-
LSV_R: 152_241    1wup_A       92.92   44.83   GO:0008270:0008800:0016787:0017001:0046677:0046872  EC:3.5.2.6  SCOP:-  CATH:3.60.15.10.11
LSV_R: 152_241    2wrs_A       96.30   27.78   GO:0016787  EC:-  SCOP:-  CATH:-
LSV_R: 152_241    3rkj_B       99.65  100.00   GO:-  EC:-  SCOP:-  CATH:-
LSV_R: 152_241    1jje_A       92.86   43.68   GO:0008270:0008800:0016787:0017001  EC:3.5.2.6  SCOP:d.157.1.1  CATH:3.60.15.10.11
LSV_R: 152_241    1jjt_A       92.61   43.68   GO:0008270:0008800:0016787:0017001  EC:-  SCOP:d.157.1.1  CATH:3.60.15.10.11


Sequence variability from LGA structural analysis.
Summary_LGA file: SUMMARY.LGA_M_35   Target_sys: SV_3q6x_A_11999.stral
Total number of LGA comparisons: 96948   Number of templates: 32816
Number of qualified comparisons: 4089   Number of templates: 1730
Structure: SV_3q6x_A_11999   Length: 241   MIN_span: 5   Structure_similarity: 50   LGA_distance: 4.0   Window: 90
Legend: 's' AA reference sequence, 'd' dominant amino acid, '+' number of hits per position ( maximum number of '+': n = 1610 )
Scores: Set S1='AVLIMFGWP'        #  non_polar
Scores: Set S2='STCNQY'           #  polar_neutral
Scores: Set S3='KRHDE'            #  polar_charged
Scores: Set S4='AVFPLIG'          #  hydrophobic
Scores: Set S5='RDESTCNQH'        #  hydrophilic
Scores: Set S6='KMYW'             #  amphipathic
Scores: Set S7='FHWYILV'          #  aromatic_or_aliphatic
Scores: sCONS - conservation by Shannon's entropy calculations; (normalized to the range: -9,9)
Scores: dCONS - dominant  sequence conservation by summ_of_pairs algorithm using BLOSUM62; (normalized to the range: -9,9)
Data file (input SV matrix): stralsv_matrix_SV_3q6x_A_11999_w90_5
#      AA  ord   Rname rnk    s/+    d/+ 2nd/+ 3rd/+    +/n      +  nv   variety                S1  S2  S3  S4  S5  S6  S7  sCONS dCONS
LSV_P: E     1    30_A   1  100.0  100.0   0.0   0.0    0.2      3   1   E                      0   0   9+  0   9+  0   0    9.0   9.0
LSV_P: I     2    31_A   1  100.0  100.0   0.0   0.0    0.2      3   1   I                      9+  0   0   9+  0   0   9+   9.0   9.0
LSV_P: R     3    32_A   1  100.0  100.0   0.0   0.0    0.2      3   1   R                      0   0   9+  0   9+  0   0    9.0   9.0
LSV_P: P     4    33_A   1  100.0  100.0   0.0   0.0    0.2      3   1   P                      9+  0   0   9+  0   0   0    9.0   9.0
LSV_P: T     5    34_A   1  100.0  100.0   0.0   0.0    0.2      3   1   T                      0   9+  0   0   9+  0   0    9.0   9.0
LSV_P: I     6    35_A   1  100.0  100.0   0.0   0.0    0.2      3   1   I                      9+  0   0   9+  0   0   9+   9.0   9.0
LSV_P: G     7    36_A   1  100.0  100.0   0.0   0.0    0.2      3   1   G                      9+  0   0   9+  0   0   0    9.0   9.0
LSV_P: Q     8    37_A   1  100.0  100.0   0.0   0.0    0.2      3   1   Q                      0   9+  0   0   9+  0   0    9.0   9.0
LSV_P: Q     9    38_A   1  100.0  100.0   0.0   0.0    0.2      3   1   Q                      0   9+  0   0   9+  0   0    9.0   9.0
LSV_P: M    10    39_A   1  100.0  100.0   0.0   0.0    0.2      3   1   M                      9+  0   0   0   0   9+  0    9.0   9.0
LSV_P: E    11    40_A   1  100.0  100.0   0.0   0.0    0.2      3   1   E                      0   0   9+  0   9+  0   0    9.0   9.0
LSV_P: T    12    41_A   2   42.9   57.1  42.9   0.0    0.4      7   2   XT                     0   3+  0   0   3+  0   0    5.0  -4.0
LSV_P: G    13    42_A   2   37.5   50.0  37.5  12.5    0.5      8   3   FGS                    7+  1   0   7+  1   0   4    3.0   1.0
LSV_P: D    14    43_A   2   25.0   33.3  25.0   8.3    0.7     12   7   TDAVGSH                2   3   3+  2   6+  0   1   -1.0   0.0
LSV_P: Q    15    44_A   3   18.8   25.0  18.8  18.8    1.0     16   7   CFQVILE                4   3+  0   4   4+  0   4   -1.0   0.0
LSV_P: R    16    45_A   2   25.0   43.8  25.0  18.8    1.0     16   5   KREID                  0   0   8+  0   4+  3   0    0.0   3.0
LSV_P: F    17    46_A   3   18.8   37.5  18.8  18.8    1.0     16   6   GVFILR                 8+  0   0   8+  0   0   5+   0.0  -1.0
LSV_P: G    18    47_A   1   47.1   47.1  17.6  11.8    1.1     17   6   GRPKSE                 5+  0   3   5+  2   1   0    0.0   1.0
LSV_P: D    19    48_A   2   21.1   42.1  21.1   7.9    2.4     38   9   KDGHAVYWR              1   0   6+  1   2+  4   1   -1.0   0.0
LSV_P: L    20    49_A   4   12.2   36.5  19.9  12.8    9.7    156   8   IMYLVFST               7+  1   0   5+  0   2   6+  -1.0   3.0
LSV_P: V    21    50_A   4   11.6   39.2  12.6  12.1   12.4    199  14   SKAVRLEPQWTIFN         3+  3   2   2+  4   1   1+  -2.1   0.1
LSV_P: F    22    51_A   4    4.8   44.8  22.9  15.7   13.0    210  13   ILPFQVEATNYDH          8+  0   0   8+  0   0   6+  -0.1   1.1
LSV_P: R    23    52_A   7    6.1   24.2  15.2  15.2   14.3    231  11   STELVFRYGCQ            3   3   1+  3   5+  0   3   -3.1  -1.1
LSV_P: Q    24    53_A   1   56.6   56.6  16.7   9.6   14.2    228   9   QKEAPIRTV              1   5+  2   1   6+  1   0    0.1   4.1
LSV_P: L    25    54_A   1   54.0   54.0  31.2   7.6   15.5    250  11   LIVPERMFSDK            8+  0   0   8+  0   0   8+   1.1   5.1
LSV_P: A    26    55_A   1   28.2   28.2  19.7  19.3   14.8    238  12   ANSDTILKRVFG           3+  4   1   3+  5   0   0   -2.1  -1.1
LSV_P: P    27    56_A   5    8.6   40.1  17.1  13.0   18.1    292  10   DKEGPTNSLA             1+  0   6   1+  5   1   0   -1.1   2.1
LSV_P: N    28    57_A   1   24.8   24.8  19.0   9.5   24.8    400  17   NGHKDVIYESRPALFQT      3   3+  2   3   4+  1   2   -5.2   0.2
LSV_P: V    29    58_A   1   27.5   27.5  22.9  18.9   37.1    597  19   VILTKAFSRWNGHEQMYXC    6+  1   0   6+  1   0   6+  -3.3   1.3
LSV_P: W    30    59_A   2   15.6   28.8  15.6   8.0   37.3    601  19   YWTLFRHIVKENDASCQGP    3+  3   1   2   2   4+  6+  -5.3   1.3
LSV_P: Q    31    60_A   3   11.7   19.9  18.3  11.7   38.4    618  20   LVQSPTIFWYAKEHMCNRDG   5   2+  0   5   2+  1   5   -6.3  -1.3
LSV_P: H    32    61_A   1   17.2   17.2  15.4  13.6   38.3    616  17   HLYIKVFTMWAGCRPSX      4   1   2+  4   1+  2   7+  -4.3  -2.3
LSV_P: T    33    62_A   2   14.8   18.7  14.8  14.0   38.2    615  20   GTVRLIFPDNSKAEYXMWCQ   5   1+  1   5   3+  0   2   -5.3  -3.3
LSV_P: S    34    63_A   3   11.5   19.8  15.5  11.5   24.8    399  16   AESIVLFGDTYCKRPN       5   1+  1   5   3+  0   3   -5.2  -1.2
LSV_P: Y    35    64_A   6    5.3   35.0  13.5   6.4   16.5    266  18   LFSTVYAKGMENWIDRPC     6   1+  0   5   1   1+  5+  -4.1  -0.1
LSV_P: L    36    65_A   3   15.5   19.8  18.2  15.5   11.6    187  16   GDLAEVYCNIQRSWTF       5+  1   2   4+  3   0   2+  -5.1  -2.1
LSV_P: D    37    66_A   4   11.7   26.2  21.4  18.4    6.4    103  14   WSEDGTPFAKRVQH         3   2   3+  1   5+  2   2   -3.0   0.0
LSV_P: M    38    67_A   4   14.1   28.1  23.4  15.6    4.0     64   8   FIDMNHAE               6+  1   1   4   2   1+  4   -1.0   0.0
LSV_P: P    39    68_A   3   23.3   26.7  26.7  23.3    1.9     30   7   NEPGQDL                3+  3   3   3+  6   0   0   -1.0   0.0
LSV_P: G    40    69_A   1   95.7   95.7   4.3   0.0    1.4     23   2   GR                     8+  0   0   8+  0   0   0    8.0   8.0
LSV_P: F    41    70_A   2   24.0   32.0  24.0  16.0    1.6     25   6   WFAGKP                 7+  0   1   5+  0   3   5+   0.0   1.0
LSV_P: G    42    71_A   1   48.6   48.6  24.3  10.8    2.3     37   7   GEFAVLD                6+  0   2   6+  2   0   1    0.0   1.0
LSV_P: A    43    72_A   1   27.0   27.0  15.1   7.9    7.8    126  14   AVTKMESNDQRIGF         4+  2   2   4+  3   1   1   -5.0   0.0
LSV_P: V    44    73_A   1   46.4   46.4  11.6   9.2   12.9    207  15   VILYPMDKAGQTRHF        7+  0   0   6+  0   1   6+  -2.1   2.1
LSV_P: A    45    74_A   4    7.9   28.3  13.5  13.5   23.5    378  17   PTDAVISGQLRWCFYHX      5+  2   1   5+  3   0   1   -4.2  -0.2
LSV_P: S    46    75_A   1   22.9   22.9  17.5   9.8   26.6    428  19   SGLAYVKDNEIMRTQHFPC    4   3+  1   4   3+  1   2   -5.2  -1.2
LSV_P: N    47    76_A   1   26.8   26.8  10.3   9.4   34.5    555  21   NSFTYVAHGQELWIXPMDCRK  2   5+  0   2   5+  1   3   -6.3  -0.3
LSV_P: G    48    77_A   2   25.8   26.0  25.8  10.0   40.4    650  17   AGVSLFTICNMWYPQHX      7+  1   0   7+  1   0   2   -3.3  -0.3
LSV_P: L    49    78_A   1   20.0   20.0  18.1   8.6   41.2    664  21   LYVSHIEMFRTQWDGANKXPC  4+  2   1   3+  2   2   6+  -6.4  -1.4
LSV_P: I    50    79_A   3   13.1   39.1  21.1  13.1   40.7    655  14   LVIYFWASTGKEXQ         7+  0   0   7+  0   1   8+  -1.4   2.4
LSV_P: V    51    80_A   2   22.8   32.0  22.8  10.7   40.1    646  19   LVYISTFEKDAQGHWRMXC    6+  1   0   6+  1   1   7+  -3.3   0.3
LSV_P: R    52    81_A   8    7.2   15.1  10.3   9.9   39.1    629  21   LVKNQEIRFSGCTAPWYHDMX  4   2   2+  3   3+  1   3   -7.3  -2.3
LSV_P: D    53    82_A   2   11.1   14.3  11.1   9.3   25.3    407  19   TDLVINKGSFYCHAPERMQ    3   2   2+  3   4+  0   3   -7.2  -3.2
LSV_P: G    54    83_A   2   14.7   15.8  14.7  14.2   22.8    367  17   NGPSDAKETLQRHVFYW      3+  3   2   3+  4   0   0   -5.2  -0.2
LSV_P: G    55    84_A   1   25.8   25.8  18.6  17.3   33.0    532  17   GDKENRAHQLPSFWIYX      3+  1   4   3+  4   1   0   -4.3  -0.3
LSV_P: R    56    85_A   2   10.2   19.5  10.2   9.5   49.9    804  21   GREAVKILSYQFTDNHPCXWM  4   1   2+  4   3+  1   2   -6.4  -2.4
LSV_P: V    57    86_A   2   12.4   23.0  12.4  12.0   56.8    914  18   AVLRICGTSEKPWHFNYX     5+  1   1   5+  2   0   3+  -5.5  -1.5
LSV_P: L    58    87_A   5    8.1   30.9  18.5  10.4   57.3    922  19   VIAYLFGTRECSWHKMXDQ    7+  1   0   6+  1   0   6+  -4.5   1.5
LSV_P: V    59    88_A   3   15.2   40.0  24.3  15.2   56.3    906  16   LIVYAMFTSGQHPXCD       8+  0   0   7+  0   0   7+  -1.5   3.5
LSV_P: V    60    89_A   1   18.8   18.8  17.6  12.2   54.8    883  20   VLIFGTAHDYSNMRWEKCQP   6+  1   1   6+  2   0   5+  -6.5  -1.5
LSV_P: D    61    90_A   1   52.3   52.3   9.0   4.8   36.0    579  18   DIVLSCTYAFPNGEXQRM     2   1   4+  2   6+  0   2   -2.3   2.3
LSV_P: T    62    91_A   1   30.2   30.2  19.9  15.0   22.4    361  15   TCSGNHARYPLFIVE        1   6+  0   1   6+  0   0   -3.2   0.2
LSV_P: A    63    92_A   6    4.4   45.8  16.0  13.5   19.8    319  11   GPSTVALYFMW            6+  2   0   6+  1   0   1   -1.1   1.1
LSV_P: W    64    93_A   1   35.8   35.8  11.8   9.9   13.2    212  17   WIFSTYKPQAVLDGERM      6+  2   0   2   1   4+  6+  -4.1   1.1
LSV_P: T    65    94_A   1   18.7   18.7  17.1  13.2   19.3    310  17   TDGSNQIKLAWYERVHP      2   4+  2   2   5+  0   1   -5.1  -2.1
LSV_P: D    66    95_A   4    9.8   12.1  10.3   9.8   58.5    942  21   REQDLPAKSGYTVFMHINWCX  3   2   3+  3   4+  1   1   -7.5  -2.5
LSV_P: D    67    96_A   3   12.0   17.6  12.2  12.0   64.3   1035  20   EKDLQAMTGRNSPVIHWFCY   3   1   4+  2   4+  1   1   -6.6  -0.6
LSV_P: Q    68    97_A   6    8.4   14.3  14.0  11.9   77.8   1253  20   ALEDIQSYTMGRFNVHKWCX   4   2+  2   4   4+  0   3   -6.7  -2.7
LSV_P: T    69    98_A   4   12.2   18.4  17.3  15.3   87.9   1415  19   LVATIGMFRCKYWPSXNQD    7   1+  0   6   1+  0   4   -5.8  -1.8
LSV_P: A    70    99_A   6    5.7   23.4  14.3  10.9   94.2   1516  21   EKRLSAQDTIVYNGPMHFCWX  2+  1   4   2+  5   1   1   -6.9  -0.9
LSV_P: Q    71   100_A   9    3.3   19.8  16.0  14.8   96.8   1558  21   EADRKNHTQLSMIGYPFVWXC  2   1+  4   2   5+  1   1   -6.9  -0.9
LSV_P: I    72   101_A   3   10.5   28.9  20.3  10.5   99.8   1607  21   LAIVTQFSMHRDKEYNCGWXP  6+  1   0   6+  1   0   5+  -4.9  -0.9
LSV_P: L    73   102_A   1   24.4   24.4  17.7  15.6  100.0   1610  21   LIVAFKMRYECSTGHWXQDPN  7+  0   1   6+  0   1   6+  -4.9   0.9
LSV_P: N    74   103_A   6   10.4   16.9  15.5  12.6   98.6   1587  20   EAKQDNTRSLVIGHYWMFCP   2   2+  4   2   5+  1   0   -5.9  -0.9
LSV_P: W    75   104_A  10    4.1   12.2  11.1   8.7   96.0   1546  20   KELAQRNDTWSMFYVIHGXC   3+  2   3   2   4   2+  2+  -7.9  -2.9
LSV_P: I    76   105_A   3   17.3   23.0  19.1  17.3   89.3   1437  20   ALIVFMTYSCNEHWQXDGKR   7+  1   0   7+  1   0   5+  -4.8  -1.8
LSV_P: K    77   106_A   1   17.9   17.9  14.2  10.9   82.1   1322  21   KLEAMVFRDQIGHYTCWSNXP  4   1   3+  3   2   2+  3   -6.8  -2.8
LSV_P: Q    78   107_A   5   11.6   19.9  14.7  13.1   68.0   1094  16   KERAQDNSTGMVLXIF       1   2+  5   1   5+  1   0   -4.6   0.6
LSV_P: E    79   108_A   2   10.4   22.7  10.4  10.2   55.5    893  20   KEALQRINTHSVFDWGYXMC   2   1   4+  2   3+  2   2   -6.5  -0.5
LSV_P: I    80   109_A  13    2.1   19.3  14.6  12.9   50.2    809  20   FGLEYNVASWDMITKHQRXC   5+  1   1   5+  2   1   4+  -6.4  -1.4
LSV_P: N    81   110_A   8    3.0   46.3  11.7   8.6   41.3    665  19   GQVHAKSNFDRPMEIYLTC    5   1+  1   5   2+  0   1   -3.4   1.4
LSV_P: L    82   111_A   3   14.9   19.5  16.2  14.9   38.3    616  19   RKLAIGVYQMDTPFSEWNH    4+  1   3   3+  2   2   2+  -6.3  -1.3
LSV_P: P    83   112_A   4    7.5   17.5  15.6  12.7   43.0    693  20   LKRPIQTDVECNFGSHAYMW   3+  1   3   3+  3   1   2   -6.4  -2.4
LSV_P: V    84   113_A   1   26.3   26.3  26.1  14.6   63.4   1020  16   VIPLDFTKAHMSCYGR       7+  0   1   7+  1   0   6+  -2.6   0.6
LSV_P: A    85   114_A   2   21.7   30.3  21.7  13.3   59.5    958  20   DATKLGIRQSVFCENHPWMY   3+  1   3   3+  4   0   1   -4.5  -0.5
LSV_P: L    86   115_A   2   12.2   32.6  12.2  11.0   65.7   1057  20   ALGVYDITMECKFRHWQSNX   6+  1   1   6+  1   1   3+  -4.6  -0.6
LSV_P: A    87   116_A   5    5.5   47.0  21.4  11.0   70.6   1136  17   VIFLASYNWMGTHCQDX      8+  0   0   8+  0   0   8   -0.6   4.6
LSV_P: V    88   117_A   3   16.9   31.9  19.5  16.9   69.6   1121  18   ILVNQMHADFGSCTEKYR     7+  1   0   6+  1   0   6+  -3.6   1.6
LSV_P: V    89   118_A   1   19.1   19.1  17.1  16.9   66.6   1073  20   VILANSGFPTQHYCXEDMWR   6+  1   0   6+  1   0   5+  -5.6  -0.6
LSV_P: T    90   119_A   1   28.5   28.5  18.2   9.8   60.3    971  19   TESACRNHGDLVFIPKMYQ    1   4+  2   1   7+  0   0   -4.5  -0.5
LSV_P: H    91   120_A   1   53.4   53.4  16.1  10.5   43.2    696  18   HGVPAIYNLTRWDMQEFS     3   0   5+  3   5+  0   6+  -0.4   3.4
LSV_P: A    92   121_A   1   31.5   31.5  15.3  12.9   34.5    556  19   AGTFDWVYPLHSKIXMENQ    6+  1   0   5+  2   0   2   -4.3  -0.3
LSV_P: H    93   122_A   1   64.4   64.4  20.0   6.5   30.7    494  12   HGETASNQCKVL           2   0   6+  2   6+  0   5+   2.3   4.3
LSV_P: Q    94   123_A  13    1.6   19.4  19.2  13.1   30.4    490  19   ALGSDPNFKTYEQVWHIMR    5   2+  1   5   2+  0   2   -5.3  -1.3
LSV_P: D    95   124_A   1   73.2   73.2   4.1   4.1   30.3    488  16   DSNTAKVEIFLPCQGH       0   1   6+  0   7+  0   0    1.3   5.3
LSV_P: K    96   125_A  11    1.3   45.5  14.1   9.1   33.5    539  17   HGRCSANTVFKLYDIME      2   1   5+  2   6   0+  4   -2.3   2.3
LSV_P: M    97   126_A  11    1.5   21.9  18.6  16.9   36.3    585  18   IAVTGLSDFRMCKYQWEN     6+  1   0   6   2   0+  4   -4.3  -0.3
LSV_P: G    98   127_A   1   56.2   56.2   6.9   6.7   37.8    608  20   GMAILQFSTRDPYEWHKVNX   7+  0   0   6+  1   0   1   -1.3   2.3
LSV_P: G    99   128_A   1   29.6   29.6  15.4  11.2   54.8    883  19   GALRVFMPTIHSDCEWNYK    7+  0   1   6+  1   0   2   -5.5  -1.5
LSV_P: M   100   129_A  16    1.3   19.2  19.0  11.2   73.5   1184  21   LIAVRTSFGWNYPKHMCQDXE  6+  1   0   6   2   0+  5   -6.7  -0.7
LSV_P: D   101   130_A   7    7.9   17.0  10.9  10.2   82.4   1327  20   AERFKPDLVGSQIYTNWHMX   4   0   3+  4   3+  1   2   -6.8  -2.8
LSV_P: A   102   131_A   1   19.4   19.4  13.2   8.8   86.9   1399  20   ALEIKDYVTSGRFWPHNQMX   5+  1   2   4+  2   1   3   -6.8  -2.8
LSV_P: L   103   132_A   1   38.1   38.1  11.6  10.8   87.1   1403  17   LCFAVISTMGWYRXQEK      7+  1   0   6+  1   0   5+  -3.8   0.8
LSV_P: H   104   133_A  15    3.2   14.7   8.9   8.6   86.3   1390  21   KRIQLATEFDVMSNHCGYXWP  3   2   3+  3   4+  1   2+  -7.8  -2.8
LSV_P: A   105   134_A   3   12.1   19.8  16.0  12.1   70.1   1129  20   EKARNQSDLTFGPMYVHIWC   2+  2   4   2+  5   1   0   -5.6  -0.6
LSV_P: A   106   135_A   7    6.7   14.9  13.4   9.9   54.7    880  21   RHLYEDAFKNIQCSTVMWGXP  2+  1   4   2+  5   1   3   -6.5  -2.5
LSV_P: G   107   136_A   1   56.4   56.4  10.6   9.8   43.9    707  17   GDRNQKSEHPLYVFTAI      5+  1   2   5+  3   0   0   -0.4   3.4
LSV_P: I   108   137_A   1   30.0   30.0  20.0  18.1   47.5    764  20   IAVGLMCTSFKPHWYNXDRQ   8+  0   0   7+  0   0   5+  -3.4   0.4
LSV_P: A   109   138_A   7    4.0   25.3  17.4  16.4   52.7    849  20   PKLQVRAMTHIDENGFWSXY   5+  1   2   5+  1   2   2   -5.5  -1.5
LSV_P: T   110   139_A   6    6.6   28.5  20.1  10.1   52.9    852  18   VLIFATYSMPHGRWCQEX     7   1+  0   7   1+  0   6   -3.5   0.5
LSV_P: Y   111   140_A   2   23.4   27.4  23.4  15.7   53.7    864  18   IYVAHLTFWGERMQSDXK     5   2+  0   5   1   2+  7+  -3.5  -0.5
LSV_P: A   112   141_A   1   36.7   36.7  14.2  11.3   40.1    646  18   ASVGCLTIFHMPYNKEDX     6+  2   0   6+  2   0   2   -3.3   1.3
LSV_P: N   113   142_A   2   14.1   33.6  14.1  11.7   31.8    512  19   TNSDPHQGYLEVMAIFRKW    1   5+  1   1   7+  0   1   -4.3   0.3
LSV_P: A   114   143_A   1   24.8   24.8  20.2  15.0   26.1    420  18   AREQKPDCVLHGTYNISF     3+  1   4   3+  4   0   0   -4.2  -1.2
LSV_P: L   115   144_A   1   22.0   22.0  18.5  10.4   26.2    422  18   LAERMDVTFPSGQHKNIX     5+  0   2   5+  3   0   2+  -5.2  -2.2
LSV_P: S   116   145_A   3    8.1   36.1  20.3   8.1   32.4    521  18   TASCVDEGFQLWHYIKMR     3   4+  0   3   5+  0   1   -3.3   1.3
LSV_P: N   117   146_A   9    5.2   19.8  16.4   8.0   32.5    524  21   VAQLFCRINKMHTYWSDPGEX  5   2+  1   4   2+  1   3   -6.3  -1.3
LSV_P: Q   118   147_A   4    7.5   34.7  12.8  11.6   30.6    493  19   EDLQVKGAHNPSRFTXMYI    2   1+  5   2   5+  0   2   -4.3   1.3
LSV_P: L   119   148_A   1   47.6   47.6   8.1   5.7   29.3    471  19   LHRKQAGYSDTEVINFWPC    5+  1   2   5+  2   0   5+  -3.2  -0.2
LSV_P: A   120   149_A   2   23.2   25.4  23.2  20.4   26.5    426  14   LAMFYWDEIXRVGS         7+  0   0   5+  0   2   4   -2.2  -0.2
LSV_P: P   121   150_A   6    2.3   38.4  28.1  10.6   18.8    302  12   KEALVPRITSNF           2+  0   6   2+  2   3   1   -1.1   1.1
LSV_P: Q   122   151_A   8    3.4   36.7  24.5   9.3   14.7    237  12   KIERASGQVLWH           3   0+  4   3   2+  3   2   -2.1   0.1
LSV_P: E   123   152_A   4   10.0   27.1  22.4  12.4   13.0    210  13   VNDEKLHGAMYFS          3   2   3+  3   4+  1   3   -3.1  -3.1
LSV_P: G   124   153_A   1   73.6   73.6  17.9   6.4    8.7    140   6   GLNFTE                 8+  0   0   8+  0   0   1    4.0   4.0
LSV_P: M   125   154_A   5    6.0   40.2  20.5  17.1    7.3    117   8   YKLNMPGF               2+  4   1   2   0   6+  5    0.0   1.0
LSV_P: V   126   155_A   1   32.2   32.2  30.6  15.3   11.4    183   9   VEAPLIFSK              6+  0   2   6+  2   0   3+  -0.1  -1.1
LSV_P: A   127   156_A   3   14.5   17.5  17.2  14.5   20.6    332  16   TEAVNQKDRLIGPSYH       3+  3   2   3+  5   0   1   -5.2  -1.2
LSV_P: A   128   157_A   2   20.2   66.3  20.2   5.3   23.4    377  11   PAVIFGLTCSY            8+  0   0   8+  0   0   0    2.2   4.2
LSV_P: Q   129   158_A   5    3.0   62.6  11.1   9.4   29.2    470  13   DLTEQHNIVKAPF          1   1+  6   1   7+  0   1    0.2   4.2
LSV_P: H   130   159_A   5   11.1   18.7  15.7  14.9   30.9    497  19   IRLVHNAGSKMFYCETWQD    5   1   2+  4   3+  0   5+  -5.3  -1.3
LSV_P: S   131   160_A   6    6.7   19.2  13.9  13.7   31.4    505  18   IVLTPSMGAFEWYKRDQH     6   1+  0   6   2+  0   4   -5.3  -0.3
LSV_P: L   132   161_A   1   23.2   23.2  19.8  17.5   31.3    504  19   LTVFIACKHMSNEPGWQYX    6+  2   0   5+  2   0   5+  -4.3  -0.3
LSV_P: T   133   162_A   4    8.7   23.5  12.1  11.2   29.9    481  20   LEFTMSIVKPDQAGYWRHXN   5   1+  1   4   3+  1   4   -6.2  -1.2
LSV_P: F   134   163_A   8    4.2   26.5  13.1  12.4   17.6    283  15   GADYSEKFHVCPTRL        4+  1   2   4+  3   1   1+  -4.1  -0.1
LSV_P: A   135   164_A   3   10.6   58.5  16.0  10.6    5.8     94   8   KSAGLFTN               2+  1   5   2+  1   5   0    1.0   3.0
LSV_P: A   136   165_A   1  100.0  100.0   0.0   0.0    0.4      7   1   A                      9+  0   0   9+  0   0   0    9.0   9.0
LSV_P: N   137   166_A   1  100.0  100.0   0.0   0.0    0.4      7   1   N                      0   9+  0   0   9+  0   0    9.0   9.0
LSV_P: G   138   167_A   1  100.0  100.0   0.0   0.0    0.4      7   1   G                      9+  0   0   9+  0   0   0    9.0   9.0
LSV_P: W   139   168_A   1  100.0  100.0   0.0   0.0    0.4      7   1   W                      9+  0   0   0   0   9+  9+   9.0   9.0
LSV_P: V   140   169_A   1  100.0  100.0   0.0   0.0    0.4      7   1   V                      9+  0   0   9+  0   0   9+   9.0   9.0
LSV_P: E   141   170_A   1  100.0  100.0   0.0   0.0    0.4      7   1   E                      0   0   9+  0   9+  0   0    9.0   9.0
LSV_P: P   142   171_A   1   87.5   87.5  12.5   0.0    0.5      8   2   PA                     9+  0   0   9+  0   0   0    7.0   7.0
LSV_P: A   143   172_A   1   87.5   87.5  12.5   0.0    0.5      8   2   AE                     7+  0   1   7+  1   0   0    7.0   7.0
LSV_P: T   144   173_A   1   87.5   87.5  12.5   0.0    0.5      8   2   TA                     1   7+  0   1   7+  0   0    7.0   7.0
LSV_P: A   145   174_A   1   87.5   87.5  12.5   0.0    0.5      8   2   AL                     9+  0   0   9+  0   0   1    7.0   7.0
LSV_P: P   146   175_A   1   87.5   87.5  12.5   0.0    0.5      8   2   PA                     9+  0   0   9+  0   0   0    7.0   7.0
LSV_P: N   147   176_A   1   87.5   87.5  12.5   0.0    0.5      8   2   NS                     0   9+  0   0   9+  0   0    7.0   7.0
LSV_P: F   148   177_A   2   41.2   47.1  41.2   5.9    1.1     17   4   KFVE                   4+  0   4   4+  0   4   4+   2.0   0.0
LSV_P: G   149   178_A   4   12.7   34.5  16.4  16.4    3.4     55   7   PMNGLFE                7+  1   0   5+  1   1   1   -1.0   0.0
LSV_P: P   150   179_A   3   14.3   27.9  17.9  14.3    8.7    140  14   KGPVERQSTNDLIY         4+  0   3   4+  2   2   1   -3.0   0.0
LSV_P: L   151   180_A   2   31.7   33.8  31.7  16.7   17.8    287   8   VLFISKXE               8+  0   0   8+  0   0   8+  -0.1   2.1
LSV_P: K   152   181_A   4   11.1   28.9  26.9  14.1   18.9    305  13   ETQKRLIHNVFYD          0   3   4+  0   7   1+  1   -2.1   0.1
LSV_P: V   153   182_A   1   21.5   21.5  20.3  16.4   19.3    311  12   VATFLCPQSXIH           6+  2   0   6+  2   0   4+  -3.1  -0.1
LSV_P: F   154   183_A   1   38.9   38.9  19.3  13.8   19.3    311  14   FLHYIVQMRSXAPD         6+  1   1   6+  1   1   8+  -1.1   2.1
LSV_P: Y   155   184_A   1   40.0   40.0  12.1  10.8   18.9    305  17   YEFAHPNLDGRVISWXM      2   4+  2   2   2   3+  5+  -3.1   2.1
LSV_P: P   156   185_A   1   40.8   40.8  19.7  12.4   13.5    218  13   PTLAFMIEKVSCD          6+  1   0   6+  2   0   1   -1.1   1.1
LSV_P: G   157   186_A   1   61.2   61.2  28.4   6.5   12.5    201   8   GPAQRHLT               8+  0   0   8+  0   0   0    3.1   3.1
LSV_P: P   158   187_A   3   23.3   29.7  26.7  23.3   10.7    172  12   KGPAMTHLWCNE           5+  0   2   5+  0   3   0   -1.1  -1.1
LSV_P: G   159   188_A   1   84.9   84.9   9.0   2.8   13.2    212   6   GACTSH                 8+  0   0   8+  0   0   0    5.1   7.1
LSV_P: H   160   189_A   1   96.9   96.9   1.0   0.7   18.1    292   6   HEDKVR                 0   0   8+  0   8+  0   8+   8.1   8.1
LSV_P: T   161   190_A   1   48.3   48.3  13.7  12.3   18.6    300   9   TLSAWIVCN              3   5+  0   2   5+  1   2    0.1   2.1
LSV_P: S   162   191_A   4    5.6   55.9  15.0   8.8   19.9    320  12   PETSRALDKFYV           5   1+  1   5   3+  0   0   -0.1   3.1
LSV_P: D   163   192_A   1   46.6   46.6  42.8   4.1   21.1    339  10   DGEALTNHVP             4   0   4+  4   4+  0   0    2.2   2.2
LSV_P: N   164   193_A   2   30.6   36.6  30.6  10.9   22.7    366  13   SNHCAGEMTKIVR          0   6+  1   0   7+  0   1   -1.2   1.2
LSV_P: I   165   194_A   1   25.6   25.6  16.7  16.4   23.8    383  15   IVATLMFQSGXCEKY        7+  1   0   6+  1   0   4+  -3.2   0.2
LSV_P: T   166   195_A   7    4.0   30.2  28.6  11.2   23.2    374  11   VFASGNTCILM            7   1+  0   7   1+  0   5   -2.2  -1.2
LSV_P: V   167   196_A   1   49.2   49.2  11.2   9.9   23.2    374  15   VYTWFLISRXNKCQE        6+  2   0   5+  1   1   7+  -1.2   1.2
LSV_P: G   168   197_A   8    1.9   26.5  19.0  15.5   23.2    374  17   WVYLTFRGAEQIMHKCX      6+  2   0   3+  1   3   7   -3.2   0.2
LSV_P: I   169   198_A   4   12.8   37.2  17.1  13.7   20.4    328  10   LAVIFDTYSC             8+  0   0   8+  0   0   6+  -1.2   1.2
LSV_P: D   170   199_A   2   11.3   60.2  11.3   6.3   13.7    221  11   PDEKVQRFTAS            6   0   2+  6   2+  0   0    0.1   4.1
LSV_P: G   171   200_A   5    5.7   29.5  29.0  13.6   10.9    176   9   QETDGRSKP              0+  4   3   0+  7   0   0   -1.1   1.1
LSV_P: T   172   201_A   2   13.2   65.8  13.2   7.9    2.4     38   8   VTYASCQD               6   2+  0   6   2+  0   6    1.0   4.0
LSV_P: D   173   202_A   6    5.6   35.2  18.4  17.3   11.1    179  10   NRKQADSEHG             0   4   3+  0   6+  1   0   -1.1   1.1
LSV_P: I   174   203_A   1   42.6   42.6  25.7  14.1   17.6    284  11   ILVAFMSYQEK            8+  0   0   8+  0   0   7+  -0.1   4.1
LSV_P: A   175   204_A   3   16.6   47.5  25.8  16.6   19.5    314   8   LVAYTIFG               8+  0   0   8+  0   0   7    1.1   2.1
LSV_P: F   176   205_A   2   20.7   36.0  20.7  15.9   19.5    314  11   YFVLHIEWTSD            4+  3   0   4+  0   3   8+  -1.1   2.1
LSV_P: G   177   206_A   1   35.9   35.9  28.7  12.0   20.7    334  11   GSTAPLVICXM            5+  3   0   4+  3   0   0   -1.2   0.2
LSV_P: G   178   207_A   1   74.7   74.7   7.8   6.6   20.6    332  12   GDNSAITFCLPK           7+  1   0   7+  1   0   0    3.2   5.2
LSV_P: C   179   208_A   2   28.0   52.1  28.0   8.2   17.5    282   9   DCSXEKMGR              0   3+  4   0   8+  0   0    1.1   2.1
LSV_P: L   180   209_A   1   31.7   31.7  19.6  11.6   12.4    199  10   LAFIMTSNVG             7+  1   0   6+  1   0   5+  -2.1   0.1
LSV_P: I   181   210_A   2   24.1   35.6  24.1  23.0   10.8    174   9   VILMFSCTA              8+  0   0   7+  0   0   7+  -0.1   3.1
LSV_P: K   182   211_A   1   68.6   68.6  13.2   5.7    9.9    159   9   KFYLVHPGR              1   0   6+  1   0   6+  2    2.0   3.0
LSV_P: D   183   212_A   2   24.8   53.2  24.8   7.3    6.8    109   7   SDTEIVA                0   5   2+  0   8+  0   0    1.0   3.0
LSV_P: S   184   213_A   5    7.4   52.6  22.1   9.5    5.9     95   5   TNALS                  1   7+  0   1   7+  0   0    1.0   3.0
LSV_P: K   185   214_A   3    7.6   60.9  21.7   7.6    5.7     92   5   SQKTD                  0   7   1+  0   8   0+  0    2.0   4.0
LSV_P: A   186   215_A   1   78.9   78.9   8.9   4.4    5.6     90   5   ARSTN                  7+  1   0   7+  1   0   0    4.0   6.0
LSV_P: K   187   216_A   1   66.7   66.7  33.3   0.0    5.4     87   2   KT                     0   3   6+  0   3   6+  0    5.0   4.0
LSV_P: S   188   217_A   2   38.9   57.8  38.9   2.2    5.6     90   4   DSEG                   0   3+  5   0   8+  0   0    4.0   4.0
LSV_P: L   189   218_A   1   74.8   74.8  19.6   5.6    6.6    107   3   LIA                    9+  0   0   9+  0   0   8+   5.0   6.0
LSV_P: G   190   219_A   1   99.2   99.2   0.8   0.0    8.0    129   2   GL                     9+  0   0   9+  0   0   0    9.0   8.0
LSV_P: N   191   220_A   1   85.3   85.3   6.2   5.4    8.0    129   6   NKYAPR                 0   8+  0   0   7+  1   0    5.0   7.0
LSV_P: L   192   221_A   2   32.6   42.6  32.6  19.4    8.0    129   5   VLIFD                  8+  0   0   8+  0   0   8+   1.0   4.0
LSV_P: G   193   222_A   2   24.8   42.6  24.8  22.5    8.0    129   7   AGSFYEK                6+  2   0   6+  2   0   0    0.0   2.0
LSV_P: D   194   223_A   1   79.2   79.2  12.3   6.9    8.1    130   5   DEFVK                  0   0   8+  0   8+  0   0    5.0   6.0
LSV_P: A   195   224_A   1   85.4   85.4   8.0   2.9    8.5    137   6   AGRIDN                 8+  0   0   8+  0   0   0    5.0   6.0
LSV_P: D   196   225_A   1   40.1   40.1  32.9  13.8   10.4    167   6   DYNILG                 1   4   3+  1   4+  2   3    0.1   0.1
LSV_P: T   197   226_A   5    5.7   39.2  20.7  10.1   14.1    227  12   VIAPTSLMKEYH           7   0+  0   7   1+  0   5   -2.1   2.1
LSV_P: E   198   227_A   1   31.6   31.6  23.7  15.4   14.2    228  12   ENKTDIALXPSQ           0   3   4+  0   6+  1   0   -2.1   1.1
LSV_P: H   199   228_A   6    4.7   26.2  25.3  19.7   14.5    233  14   AEDQLHGYISNKXV         3   1   4+  3   5+  0   1+  -2.1  -1.1
LSV_P: Y   200   229_A   2   27.7   42.2  27.7   6.4   15.5    249  14   WYMVGLARISTHFN         6   2+  0   1   0   6+  7+  -1.1   3.1
LSV_P: A   201   230_A   5    5.3   24.9  22.3  14.3   16.5    265  15   SPRLATKFVICYDEX        4+  2   1   4+  4   0   1   -4.1  -1.1
LSV_P: A   202   231_A   4   10.8   23.4  21.9  16.7   16.7    269  14   KTRAEQNHSVDLMP         1+  3   4   1+  5   2   0   -3.1   0.1
LSV_P: S   203   232_A   1   58.2   58.2  15.7   9.0   16.6    268  10   STLAQEKYVG             1   7+  0   1   7+  0   1    0.1   3.1
LSV_P: A   204   233_A   3   13.2   30.9  24.2  13.2   16.5    265  10   ILAFVMKTRG             8+  0   0   8+  0   0   7   -1.1   2.1
LSV_P: R   205   234_A   7    4.9   33.3  17.8  12.9   16.4    264  14   EKADLNRHTSQMFG         1   1   6+  1   5+  1   0   -3.1   1.1
LSV_P: A   206   235_A   8    3.1   21.7  21.3  16.9   15.8    254  11   KNRTLEHASVQ            1+  3   4   1+  5   1   1   -3.1   0.1
LSV_P: F   207   236_A   5    6.0   40.9  24.2  15.5   15.7    252   8   VLIAFQKX               8+  0   0   8+  0   0   7+  -0.1   3.1
LSV_P: G   208   237_A   8    2.9   29.1  26.2  13.9   15.2    244  14   KLRQISEGATVYNC         3+  1   4   3+  2   2   3   -2.1   0.1
LSV_P: A   209   238_A   2   22.0   30.5  22.0  13.0   11.0    177  11   KASDQEGHFLR            2+  1   4   2+  3   2   0   -2.1   0.1
LSV_P: A   210   239_A   4    5.3   34.3  27.8   7.1   10.5    169  12   RKHAMVYIFTEP           2+  0   6   1+  4   3   2   -2.1   1.1
LSV_P: F   211   240_A   2   18.3   44.4  18.3   8.9   10.5    169  11   YFLAVKMXIGH            4+  3   0   4+  0   4   7+  -1.1   3.1
LSV_P: P   212   241_A   1   36.4   36.4  26.7  13.9   10.2    165  10   PRLGESKVQD             5+  0   3   5+  3   0   1   -0.1   0.1
LSV_P: K   213   242_A   2   19.0   28.2  19.0  11.5   10.8    174  12   NKSPADEGTQRH           1   4   3+  1   5   1+  0   -3.1   0.1
LSV_P: A   214   243_A   2   29.3   38.1  29.3  13.0   13.4    215  13   IACDLVYESPTKR          6+  1   0   6+  2   0   4   -1.1  -0.1
LSV_P: S   215   244_A   9    2.9   20.1  19.3  17.2   15.2    244  12   KNDRTQELSIVY           0   3+  4   0   6+  1   0   -3.1  -0.1
LSV_P: M   216   245_A   6    6.7   19.7  17.7  12.6   15.8    254  15   AVLTYMIQRFSWENK        5+  2   0   5   1   1+  4   -4.1  -1.1
LSV_P: I   217   246_A   2   24.7   48.7  24.7  19.8   16.3    263   9   VILFMCAYX              8+  0   0   8+  0   0   8+   1.1   5.1
LSV_P: V   218   247_A   1   38.5   38.5  22.1  11.5   16.3    262  13   VLAIYFWCHGREX          8+  0   0   7+  0   0   7+  -1.1   2.1
LSV_P: M   219   248_A   7    2.7   57.1  12.3   8.0   16.2    261  11   PTFGACMVLSI            7+  1   0   7   1   0+  1   -0.1   3.1
LSV_P: S   220   249_A   2   24.3   50.2  24.3  14.7   16.1    259   8   GSPAYVDE               6   2+  0   6   2+  0   0    1.1   2.1
LSV_P: H   221   250_A   1   99.1   99.1   0.9   0.0   13.4    215   2   HD                     0   0   9+  0   9+  0   8+   9.1   8.1
LSV_P: S   222   251_A   2   15.6   73.1  15.6   7.8   10.4    167   5   GSDNL                  6   1+  0   6   2+  0   0    4.1   5.1
LSV_P: A   223   252_A   5    6.9   43.1  10.0  10.0    9.9    160  12   EQDIALPWVNGY           3+  1   4   2+  5   0   1   -2.0   1.0
LSV_P: P   224   253_A   3   14.3   41.0  20.5  14.3   10.0    161   8   VIPYLGSW               7+  1   0   7+  0   1   7    0.0   2.0
LSV_P: D   225   254_A   3    5.5   75.0   7.0   5.5    8.0    128  10   GHDLTVWFSK             7   0   1+  7   1+  0   1    2.0   5.0
LSV_P: S   226   255_A   3    7.0   54.3  31.0   7.0    8.0    129   5   DGSTK                  2   1+  5   2   5+  0   0    2.0   3.0
LSV_P: R   227   256_A   7    5.6   33.1  15.5  14.1    8.8    142  10   KATPGLRQMI             3   1   3+  3   2+  3   0   -2.0   0.0
LSV_P: A   228   257_A   6    7.6   33.3  21.5  13.2    8.9    144   7   GESRDAK                3+  1   4   3+  4   0   0   -1.0   0.0
LSV_P: A   229   258_A   4    5.5   53.7  19.4  11.9   12.5    201  10   LYIAGVSRMH             6+  1   0   6+  0   1   7    0.1   2.1
LSV_P: I   230   259_A   2   36.1   39.4  36.1  19.2   12.9    208   6   LIAVTX                 8+  0   0   8+  0   0   7+   1.1   3.1
LSV_P: T   231   260_A   6    6.2   31.7  22.6  17.8   12.9    208   8   ELDKQTNA               2   1+  5   2   5+  1   2   -1.1   1.1
LSV_P: H   232   261_A   1   47.1   47.1  28.8   9.1   12.9    208   7   HALSKEQ                3   0   4+  3   5+  0   5+   0.1   2.1
LSV_P: T   233   262_A   1   51.9   51.9  22.6  15.9   12.9    208   7   TYALKQH                1   6+  0   1   4+  2   2    1.1   2.1
LSV_P: A   234   263_A   3   15.5   35.4  18.0  15.5   12.8    206  11   LEAKTVSYRID            4+  1   2   4+  2   1   3   -2.1  -1.1
LSV_P: R   235   264_A   4    8.5   29.6  24.1  14.1   12.4    199  10   DQERNAGTKS             1   3   4+  1   7+  0   0   -2.1   1.1
LSV_P: M   236   265_A   8    3.5   32.7  14.1  12.6   12.4    199  12   LKWQIVDMETYH           5+  1   2   4   1   2+  5   -3.1  -0.1
LSV_P: A   237   266_A   1   26.3   26.3  25.8  18.6   12.0    194  10   ALFVISCYXH             8+  0   0   8+  0   0   6   -1.1  -1.1
LSV_P: D   238   267_A   1   27.7   27.7  18.2  16.8    8.5    137   9   DNKVETYLG              1   2   4+  1   5+  1   1   -2.0   0.0
LSV_P: K   239   268_A   1   33.3   33.3  24.7  16.0    5.0     81   7   KQAGTYE                2   3   3+  2   3   3+  0   -1.0   0.0
LSV_P: L   240   269_A   4   10.0   34.3  25.7  18.6    4.3     70   7   YGQLEAH                3+  4   0   3+  2   3   4+   0.0   0.0
LSV_P: R   241   270_A   1   83.3   83.3  16.7   0.0    0.4      6   2   RK                     0   0   9+  0   7+  1   0    6.0   7.0
SUMMARY scores:                                                                                                             -0.9   1.7

END_of_job
